# Supplementary material for: Ornithodoros sonrai Soft Ticks and Associated Bacteria in Senegal
Source: Pathogens. 2023 Aug 24;12(9):1078. doi: 10.3390/pathogens12091078 (PMC10534570; doi:10.3390/pathogens12091078)
Supplement: Supplementary file 1 [file pathogens-12-01078-s001.zip]

Archive with 1 entries (1 files):
- pathogens-2494957-supplementary.pdf
